# Supplementary material for: Surgical Timing in Thyroid Cancer with Lateral Neck Metastases: Delayed Versus Contemporary Lateral Neck Dissection
Source: Cancers (Basel). 2025 Aug 14;17(16):2649. doi: 10.3390/cancers17162649 (PMC12384942; doi:10.3390/cancers17162649)
Supplement: Supplementary file 1 [file cancers-17-02649-s001.zip]

Archive with 1 entries (1 files):
- cancers-3776774-supplementary.pdf
